# Supplementary material for: Naturally Occurring Differences in CENH3 Affect Chromosome Segregation in Zygotic Mitosis of Hybrids
Source: PLoS Genet. 2015 Jan 26;11(1):e1004970. doi: 10.1371/journal.pgen.1004970 (PMC4314295; doi:10.1371/journal.pgen.1004970)
Supplement: S2 Table — (XLS) [file pgen.1004970.s009.xls]

## Sheet: Sheet1
FRAG_ID	Inducer Line	Chr1	Chr2	Chr3	Chr4	Chr5	Numerical	Num Chr #1	Num Chr #2	Num Chr #3	Num Chr #4	Truncated	Trc Chr #1	Trc Chr #2	Shattered	Shtr Chr #1	Notes on aneuploid chromosome
FRAG00571	LO_CENH3	Normal	Plus	Normal	Normal	Normal	.	.	.	.	.	.	.	.	Yes	Chr2	Shattered Chr2 with LOH
FRAG00573	LO_CENH3	Normal	Normal	Normal	Plus	Normal	Yes	Chr4	.	.	.	.	.	.	.	.	Primary Chr4 trisomic
FRAG00575	LO_CENH3	Plus	Normal	Normal	Normal	Normal	.	.	.	.	.	.	.	.	Yes	.	Shattered Chr1 with LOH on left arm
FRAG00578	LO_CENH3	Normal	Plus	Normal	Normal	Normal	.	.	.	.	.	Yes	Chr2	.	.	.	Large indel on Chr2 trisomic
FRAG00581	LO_CENH3	Normal	Plus	Normal	Normal	Normal	Yes	Chr2	.	.	.	.	.	.	.	.	Primary Chr2 trisomic
FRAG00582	LO_CENH3	Plus	Normal	Normal	Normal	Normal	Yes	Chr1	.	.	.	.	.	.	.	.	Primary Chr1 trisomic
FRAG00583	LO_CENH3	Plus	Normal	Normal	Normal	Normal	Yes	Chr1	.	.	.	.	.	.	.	.	Primary Chr1 trisomic
FRAG00584	LO_CENH3	Plus	Normal	Normal	Normal	Normal	Yes	Chr1	.	.	.	.	.	.	.	.	Primary Chr1 trisomic
FRAG00585	LO_CENH3	Normal	Normal	Minus	Normal	Normal	Yes	Chr3	.	.	.	.	.	.	.	.	Monosomic Chr3
FRAG00586	LO_CENH3	Plus	Plus	Normal	Normal	Plus	Yes	Chr1	Chr2	Chr5	.	.	.	.	.	.	Triple trisomic Chr1, Chr2 and Chr5
FRAG00588	LO_CENH3	Normal	Plus	Normal	Normal	Plus	Yes	Chr2	Chr5	.	.	.	.	.	.	.	Double trisomic Chr2, Chr5
FRAG00589	LO_CENH3	Plus	Normal	Normal	Normal	Normal	Yes	Chr1	.	.	.	.	.	.	.	.	Primary Chr1 trisomic
FRAG00590	LO_CENH3	Normal	Normal	Normal	Normal	Plus	.	.	.	.	.	.	.	.	Yes	Chr5	Shattered Chr5, with gain and also LOH
FRAG00592	LO_CENH3	Normal	Normal	Normal	Plus	Normal	.	.	.	.	.	Yes	Chr4	.	.	.	Chr4 trisomic with truncated right arm
FRAG00595	LO_CENH3	Normal	Normal	Normal	Plus	Normal	Yes	Chr4	.	.	.	.	.	.	.	.	Primary Chr4 trisomic
FRAG00596	LO_CENH3	Normal	Normal	Normal	Normal	Minus	.	.	.	.	.	Yes	Chr5	.	.	.	LOH of right arm of Chr5
FRAG00598	LO_CENH3	Normal	Plus	Normal	Plus	Normal	Yes	Chr4	.	.	.	.	.	.	Yes	Chr2	Primary Chr4 trisomic, Shattered Chr2
FRAG00600	LO_CENH3	Normal	Plus	Normal	Normal	Normal	.	.	.	.	.	.	.	.	Yes	Chr2	Shattered Chr2, no CEN
FRAG00601	LO_CENH3	Normal	Plus	Normal	Normal	Normal	.	.	.	.	.	.	.	.	Yes	Chr2	Shattered Chr2, with gain and LOH
FRAG00604	LO_CENH3	Plus	Normal	Plus	Normal	Normal	Yes	Chr1	.	.	.	Yes	Chr3	.	.	.	Primary Chr1 trisomic, Chr3 minichromosome
FRAG00606	LO_CENH3	Plus	Normal	Normal	Normal	Normal	.	.	.	.	.	.	.	.	Yes	Chr1	Shattered Chr1, with LOH and gain
FRAG00607	LO_CENH3	Normal	Plus	Normal	Normal	Normal	Yes	.	.	.	.	.	.	.	.	.	Primary Chr2 trisomic
FRAG00611	LO_CENH3	Plus	Plus	Plus	Normal	Plus	Yes	Chr1	Chr2	Chr3	Chr5	.	.	.	.	.	Quadruple Chr1, Chr2, Chr3, Chr5 trisomic
FRAG00616	LO_CENH3	Normal	Normal	Normal	Normal	Plus	Yes	Chr5	.	.	.	.	.	.	.	.	Primary Chr5 trisomic
FRAG00617	LO_CENH3	Normal	Normal	Normal	Plus	Normal	Yes	Chr4	.	.	.	.	.	.	.	.	Primary Chr4 trisomic
FRAG00626	LO_CENH3	Normal	Plus	Normal	Normal	Normal	Yes	Chr2	.	.	.	.	.	.	.	.	Primary Chr2 trisomic
FRAG00627	LO_CENH3	Normal	Normal	Normal	Plus	Normal	.	.	.	.	.	.	.	.	Yes	Chr4	Shattered Chr4, with possible isochromosome
FRAG00628	LO_CENH3	Normal	Normal	Plus	Plus	Normal	Yes	Chr4	.	.	.	Yes	Chr3	.	.	.	Primary Chr4 trisomic, Truncated Chr3
FRAG00633	LO_CENH3	Normal	Normal	Normal	Normal	Plus	Yes	Chr5	.	.	.	.	.	.	.	.	Primary Chr5 trisomic
FRAG00634	LO_CENH3	Normal	Normal	Normal	Plus	Normal	.	.	.	.	.	.	.	.	Yes	Chr3	Shattered Chr3, with gain and LOH
FRAG00636	LO_CENH3	Normal	Normal	Normal	Normal	Plus	.	.	.	.	.	Yes	Chr5	.	.	.	Chr5 trisomic, loss of right arm
FRAG00638	LO_CENH3	Normal	Normal	Normal	Normal	Plus	.	.	.	.	.	Yes	Chr5	.	.	.	Chr5 trisomic, loss of left arm
FRAG00768	BR_CENH3	Normal	Normal	Plus	Normal	Normal	Yes	Chr3	.	.	.	.	.	.	.	.	Primary Chr3 trisomic
FRAG00769	BR_CENH3	Plus	Normal	Normal	Plus	Normal	Yes	Chr1	Chr4	.	.	.	.	.	.	.	Double Chr1, Chr4 trisomic
FRAG00770	BR_CENH3	Plus	Normal	Plus	Normal	Normal	Yes	Chr3	.	.	.	Yes	Chr1	.	.	.	Primary Chr3 trissomic, Truncated Chr1 lloss eft arm
FRAG00771	BR_CENH3	Normal	Plus	Normal	Normal	Plus	Yes	Chr2	.	.	.	Yes	Chr5	.	.	.	Primary Chr2 trisomic, Chr5 minichromosome
FRAG00772	BR_CENH3	Normal	Plus	Normal	Normal	Normal	.	.	.	.	.	.	.	.	Yes	Chr2	Shattered Chr2, gain and LOH present
FRAG00773	BR_CENH3	Normal	Plus	Normal	Plus	Normal	Yes	Chr4	.	.	.	Yes	Chr2	.	.	.	Primary Chr4 trisomic, Chr2 truncations and triplication
FRAG00774	BR_CENH3	Plus	Normal	Plus	Normal	Normal	Yes	Chr1	Chr3	.	.	.	.	.	.	.	Double Chr1, Chr3 trisomic
FRAG00775	BR_CENH3	Normal	Normal	Normal	Plus	Normal	Yes	Chr4	.	.	.	.	.	.	.	.	Primary Chr4 trisomic
FRAG00776	BR_CENH3	Plus	Normal	Normal	Normal	Normal	Yes	Chr1	.	.	.	.	.	.	.	.	Primary Chr1 trisomic
FRAG00777	BR_CENH3	Normal	Normal	Normal	Plus	Normal	Yes	Chr3	.	.	.	.	.	.	.	.	Primary Chr3 trisomic
FRAG00778	BR_CENH3	Plus	Normal	Normal	Normal	Normal	Yes	Chr1	.	.	.	.	.	.	.	.	Primary Chr1 trisomic, Chr5??
FRAG00779	BR_CENH3	Normal	Plus	Normal	Normal	Normal	.	.	.	.	.	.	.	.	Yes	Chr2	Shattered Chr2, gain and LOH present
FRAG00780	BR_CENH3	Plus	Normal	Normal	Normal	Normal	Yes	Chr1	.	.	.	.	.	.	.	.	Primary Chr1 trisomic
FRAG00781	BR_CENH3	Plus	Normal	Normal	Normal	Plus	Yes	Chr5	.	.	.	.	.	.	.	.	Primary Chr5 trisomic
FRAG00782	BR_CENH3	Plus	Normal	Normal	Normal	Normal	Yes	Chr1	.	.	.	.	.	.	.	.	Primary Chr1 trisomic
FRAG00783	BR_CENH3	Plus	Normal	Normal	Normal	Normal	Yes	Chr1	.	.	.	.	.	.	.	.	Primary Chr1 trisomic
FRAG00784	BR_CENH3	Normal	Normal	Plus	Normal	Normal	Yes	Chr3	.	.	.	.	.	.	.	.	Primary Chr3 trisomic
FRAG00785	BR_CENH3	Normal	Minus	Normal	Plus	Normal	Yes	Chr4	.	.	.	Yes	Chr2	.	.	.	Primary Chr4 trisomic, Chr2 LOH truncation
FRAG00786	BR_CENH3	Plus	Normal	Plus	Normal	Normal	.	.	.	.	.	Yes	Chr1	Chr3	.	.	Chr1 right arm loss, Chr3 left arm loss
FRAG00788	BR_CENH3	Normal	Normal	Normal	Plus	Normal	Yes	Chr4	.	.	.	.	.	.	.	.	Primary Chr4 trisomic
FRAG00790	BR_CENH3	Normal	Plus	Normal	Normal	Plus	Yes	Chr2	.	.	.	Yes	Chr5	.	.	.	Primary Chr2 trisomic, Chr5 right arm loss
FRAG00791	BR_CENH3	Normal	Plus	Normal	Normal	Normal	Yes	Chr2	.	.	.	.	.	.	.	.	Primary Chr2 trisomic
FRAG00792	BR_CENH3	Normal	Normal	Normal	Normal	Plus	Yes	Chr5	.	.	.	.	.	.	.	.	Primary Chr5 trisomic
FRAG00793	BR_CENH3	Normal	Plus	Normal	Normal	Normal	Yes	Chr2	.	.	.	.	.	.	.	.	Primary Chr2 trisomic
FRAG00794	BR_CENH3	Normal	Normal	Plus	Normal	Normal	Yes	Chr3	.	.	.	.	.	.	.	.	Primary Chr3 trisomic
FRAG00795	BR_CENH3	Plus	Normal	Normal	Normal	Normal	.	.	.	.	.	.	.	.	Yes	Chr1	Shattered Chr1, possible isochromosome
FRAG00796	BR_CENH3	Normal	Normal	Plus	Normal	Normal	Yes	Chr3	.	.	.	.	.	.	.	.	Primary Chr3 trisomic
FRAG00797	BR_CENH3	Normal	Plus	Normal	Normal	Normal	.	.	.	.	.	.	.	.	Yes	Chr2	Shattered Chr2, gain and LOH present
FRAG00798	BR_CENH3	Normal	Plus	Normal	Normal	Normal	.	.	.	.	.	.	.	.	Yes	Chr2	Shattered Chr2, gain and LOH present
FRAG00799	BR_CENH3	Normal	Plus	Normal	Normal	Normal	Yes	Chr2	.	.	.	.	.	.	.	.	Primary Chr2 trisomic
FRAG00800	BR_CENH3	Plus	Normal	Plus	Plus	Plus	Yes	Chr1	Chr3	Chr4	Chr5	.	.	.	.	.	Quadruple Chr1, Chr3, Chr4, Chr5 trisomic
FRAG00801	BR_CENH3	Plus	Normal	Normal	Normal	Normal	Yes	Chr1	.	.	.	.	.	.	.	.	Primary Chr1 trisomic
FRAG00802	BR_CENH3	Normal	Normal	Normal	Plus	Normal	Yes	Chr4	.	.	.	.	.	.	.	.	Primary Chr4 trisomic
FRAG00804	BR_CENH3	Normal	Plus	Normal	Normal	Normal	Yes	Chr2	.	.	.	.	.	.	.	.	Primary Chr2 trisomic
FRAG00805	BR_CENH3	Normal	Normal	Normal	Normal	Plus	Yes	Chr5	.	.	.	.	.	.	.	.	Primary Chr5 trisomic
FRAG00806	BR_CENH3	Normal	Plus	Normal	Normal	Normal	Yes	Chr2	.	.	.	.	.	.	.	.	Primary Chr2 trisomic
FRAG00808	BR_CENH3	Normal	Plus	Normal	Normal	Normal	Yes	Chr2	.	.	.	.	.	.	.	.	Primary Chr2 trisomic
FRAG00809	BR_CENH3	Normal	Plus	Normal	Normal	Normal	Yes	Chr2	.	.	.	.	.	.	.	.	Primary Chr2 trisomic
FRAG00810	BR_CENH3	Normal	Plus	Normal	Normal	Normal	Yes	Chr2	.	.	.	.	.	.	.	.	Primary Chr2 trisomic
FRAG00813	BR_CENH3	Normal	Plus	Normal	Normal	Normal	Yes	Chr2	.	.	.	.	.	.	.	.	Primary Chr2 trisomic
FRAG00814	BR_CENH3	Plus	Normal	Plus	Normal	Plus	Yes	Chr1	Chr3	Chr5	.	.	.	.	.	.	Triple Chr1, Chr3, Chr5 trisomic
