# Supplementary material for: Naturally Occurring Differences in CENH3 Affect Chromosome Segregation in Zygotic Mitosis of Hybrids
Source: PLoS Genet. 2015 Jan 26;11(1):e1004970. doi: 10.1371/journal.pgen.1004970 (PMC4314295; doi:10.1371/journal.pgen.1004970)
Supplement: S3 Table — (XLSX) [file pgen.1004970.s010.xlsx]

## Sheet: Block 1
Name	Start	p-value	MARTKH[FT]Ax[RK][KS]
Allium_cepa	1	1.23e-09	MARTKQMAHKK
Allium_fistulosum	1	1.23e-09	MARTKQMAHKK
Allium_sativum	1	1.23e-09	MARTKHMVKRT
Allium_tuberosum	1	3.41e-10	MARTKHMASRN
Aquilegia_caerulea	1	2.04e-06	MSRTKQNRNKT
Arabidopsis_arenosa	1	1.07e-11	MARTKHFATKS
Arabidopsis_halleri_A	1	4.6e-12	MARTKHFVTRK
Arabidopsis_halleri_B	1	6.13e-13	MARTKHFAIKS
Arabidopsis_lyrata_A	1	3.15e-11	MARTKHFATRT
Arabidopsis_lyrata_B	1	1.07e-11	MARTKHFATKS
Arabidopsis_thaliana	1	2.44e-09	MARTKHRVTRS
Arabis_hirsuta	1	5.37e-11	MARTKHFARRG
Astragalus_sinicus	1	7.66e-07	MARVKIKPSPR
At_H3	1	8.3e-09	MARTKQTARKS
Brachypodium_distachyon	1	9.51e-10	MARTKHPVPRI
Brachypodium_distachyon	111	2.18e-08	MARTKRPAIRK
Brassica_nigra	1	6.76e-10	MARTKHYASRA
Brassica_oleracea	1	3.15e-11	MARTKHFASRA
Brassica_rapa	1	3.15e-11	MARTKHFASRA
Capsella_bursa-pastoris	1	4.6e-12	MARTKHFATRS
Capsella_rubella	1	4.6e-12	MARTKHFATRS
Cardamine_flexuosa	1	1.07e-10	MARTKHFPNRT
Carica_papaya	1	2.89e-08	MARTKKSAHKK
Chlamydomonas_reinhardtii	1	3.05e-06	MARTKQSKPAR
Cistrus_sinensis	1	1.25e-10	MARTKHMARRS
Coccomyxa_subellipsoidea	1	4.21e-06	MARTKQRRPET
Crucihimalaya_himalaica	1	4.6e-12	MARTKHFATRS
Crucihimalaya_wallichii	1	4.6e-12	MARTKHFATRS
Cucumis_sativus	1	1.02e-06	MARARHPPRRK
Eruca_sativa	1	3.15e-11	MARTKHFASRA
Eucalyptus_grandis	1	5.37e-11	MARIKHTAHKS
Fragaria_vesca	1	1.08e-09	MARVKHTATRR
Glycine_max	1	4.55e-08	MARVKHTPASR
Gossypium_raimondii	1	1.12e-08	MSRTKHTAAKK
Hordeum_bulbosum_A	1	4.38e-11	MARTKHPAVRK
Hordeum_bulbosum_B	1	3.12e-07	MARTKKTVAAT
Hordeum_vulgare_A	1	4.38e-11	MARTKHPAVRK
Hordeum_vulgare_B	1	1.29e-07	MARTKKTVAAK
Hs_H3	1	8.3e-09	MARTKQTARKS
Lepidium_oleraceum	1	2.89e-08	MARTKRFASRP
Lepidium_virginicum	1	3.15e-08	MTRTKHYVSRP
Linum_usitatissimum	1	2.17e-10	MARVKHSAVKS
Lotus_japonicus	1	2.63e-08	MARIKHVPAAR
Luzula_nivea_A	1	5.37e-11	MARTKHFPQCS
Luzula_nivea_B	1	6.76e-10	MARTKHFSNKK
Malus_domestica	1	5.37e-11	MARIKHTAHKK
Manihot_esculenta	1	7.53e-09	MARIKHTAPPR
Medicago_truncatula	1	1.36e-08	MARVKHIPRPG
Mimulus_guttatus	1	5.95e-08	MARTKQSARKG
Nicotiana_sylvestris	1	9.03e-12	MARTKHLALRK
Nicotiana_tomentosiformis	1	9.03e-12	MARTKHLALRK
Olimarabidopsis_pumila	1	5.37e-11	MARTKHNAIRS
Oryza_sativa	1	4.38e-11	MARTKHPAVRK
Panicum_virgatum	1	4.38e-11	MARTKHPAVRK
Phaseolus_vulgaris	1	1.66e-06	MARVKTTPASR
Physcomitrella_patens	1	2.18e-06	MARRKTTPVHG
Pisum_sativum_1	1	1.23e-08	MGRVKHFPSPS
Pisum_sativum_2	1	1.4e-07	MARVKQTPRHA
Populus_trichocarpa	1	5.86e-10	MARTKHPVARK
Raphanus_sativus	1	3.15e-11	MARTKHFASRA
Saccharum_officinarum	1	3.03e-10	MARTKHQAVRR
Setaria_italica	1	8.58e-10	MARTKHAAVKK
Solanum_lycopersicum	1	1.07e-10	MARTKHLAKRS
Solanum_tuberosum	1	1.07e-10	MARTKHLAKRS
Sorghum_bicolor	1	6.22e-11	MARTKHQAVRK
Thellungiella_halophila	1	2.32e-11	MARTKHFASRT
Theobroma_cacao	1	5.15e-10	MARTKHTAAKK
Turritis_glabra	1	4.6e-12	MARTKHFATRS
Vitis_vinifera	1	3.7e-09	MTRTKHLARKS
Zea_mays	1	6.22e-11	MARTKHQAVRK

## Sheet: Block 2
Name	Start	p-value	QGSQ[KR]K[PK][HY]R[YF][RK]
Allium_cepa	48	4.78e-07	GTGARKKHRFR
Allium_fistulosum	48	4.78e-07	GTGARKKHRFR
Allium_sativum	48	6.9e-09	GTGVKKKHRFK
Allium_tuberosum	48	4.62e-09	ETGVRKKHRFR
Aquilegia_caerulea	29	4.62e-09	TSNQRKPHRWR
Arabidopsis_arenosa	69	3.01e-10	RGSQKKPYRFK
Arabidopsis_halleri_A	69	8.77e-11	RGSQKKPYRYK
Arabidopsis_halleri_B	69	8.77e-11	RGSQKKPYRYK
Arabidopsis_lyrata_A	66	3.01e-10	RGSQKKPYRFK
Arabidopsis_lyrata_B	65	8.77e-11	RGSQKKPYRYK
Arabidopsis_thaliana	71	4.03e-09	RGSQKKSYRYR
Arabis_hirsuta	68	1.74e-11	QSSQKKPHRYR
Astragalus_sinicus	16	6.33e-08	ESQGKKKRRYK
At_H3	33	1.44e-09	TGGVKKPHRFR
Brachypodium_distachyon	184	2.63e-09	QQKPKKPHRFR
Brassica_nigra	55	2.31e-07	NQKKKKSFRYK
Brassica_oleracea	77	1.91e-07	SSNKKKTFRYK
Brassica_rapa	75	1.91e-07	SSNKKKTFRYK
Capsella_bursa-pastoris	70	3.04e-09	GSQKKKPYRYR
Capsella_rubella	70	7.86e-09	ASQKKKPYRYR
Cardamine_flexuosa	69	3.04e-09	QGSQKKPNRYK
Carica_papaya	47	9.59e-08	PGRQRKRHRYR
Chlamydomonas_reinhardtii	47	3.69e-08	TPTGKKPHRYR
Cistrus_sinensis	42	0.000136	PTAQRKRQRLR
Coccomyxa_subellipsoidea	41	9.61e-06	AGTVTRTHRFR
Crucihimalaya_himalaica	70	8.45e-13	QGSQKKPYRYK
Crucihimalaya_wallichii	70	8.45e-13	QGSQKKPYRYK
Cucumis_sativus	48	2.65e-06	SRTIKKKKRFR
Eruca_sativa	57	3.66e-07	SNKKKKSFRYK
Eucalyptus_grandis	61	1.34e-05	AASGQKKRRFR
Fragaria_vesca	64	1.42e-06	TQTQRKKRRNR
Glycine_max	52	4.45e-06	EAQGRKKRRNR
Gossypium_raimondii	62	1.17e-07	PGNLKRPHRFR
Hordeum_bulbosum_A	59	1.01e-08	EPKKRKPHRYR
Hordeum_bulbosum_B	26	3.85e-06	PEKKKRAHRFR
Hordeum_vulgare_A	62	2.95e-08	EPTKRKPHRFR
Hordeum_vulgare_B	27	1.53e-05	KKKEKRAYRFR
Hs_H3	33	5.27e-10	TGGVKKPHRYR
Lepidium_oleraceum	73	7.86e-09	QSSKKKTYRYK
Lepidium_virginicum	73	1.66e-08	QSSNKKTYRYK
Linum_usitatissimum	19	6.05e-09	AETQKKKYRFK
Lotus_japonicus	53	2.11e-06	GTQGKKKRRNR
Luzula_nivea_A	66	3.69e-08	QAKQRKMYRYR
Luzula_nivea_B	76	4.03e-09	QTKERKKHRYR
Malus_domestica	100	2.64e-08	PPTQKKKWRYR
Manihot_esculenta	54	1.06e-07	PQTQRKRHRFR
Medicago_truncatula	24	3.66e-07	ESEEKKKRRNR
Micromonas_pusilla	30	2.7e-05	LPEERRRRRYK
Nicotiana_sylvestris	51	8.01e-07	GRTQKKKTRYR
Nicotiana_tomentosiformis	50	8.01e-07	GRTQKKKTRYR
Olimarabidopsis_pumila	66	8.77e-11	RGSQKKPYRYK
Oryza_sativa	59	1.96e-09	QTKQRKPHRFR
Panicum_virgatum	62	3.61e-11	QQKVKKPHRWK
Phaseolus_vulgaris	57	2.28e-06	ETQGRKKRRNK
Physcomitrella_patens	24	5.21e-07	AVRPRKPHRWR
Pisum_sativum_1	17	7.36e-07	DNLGKKKRRCK
Pisum_sativum_2	13	8.01e-07	ENQERKKRRNK
Populus_trichocarpa	23	3.3e-08	TQRQRKKHRFR
Raphanus_sativus	71	3.66e-07	KSSKKKTFRYK
Saccharum_officinarum	50	2.1e-07	RGRVEKKLRWR
Setaria_italica	62	2.46e-10	QQRVKKPHRWR
Solanum_lycopersicum	38	5.93e-06	VQKPKQKKRYR
Solanum_tuberosum	41	5.93e-06	VQKPKQKKRYR
Sorghum_bicolor	51	2.95e-08	RGRVEKKHRWR
Thellungiella_halophila	73	1.15e-08	QSSTKKPYRYK
Theobroma_cacao	56	1.3e-08	QGTSKKPHRFR
Turritis_glabra	67	8.45e-13	QGSQKKPYRYK
Vitis_vinifera	50	1.47e-08	SQGQRKPFRYR
Zea_mays	13	2.1e-05	AEKPKKKLQFE

## Sheet: Block 3
Name	Start	p-value	[RG]N[RQ]T[DN]A[TN]A
Crucihimalaya_wallichii	14	1.41e-09	RNQTDATA
Crucihimalaya_himalaica	14	1.41e-09	RNQTDATA
Arabidopsis_lyrata_A	14	1.65e-09	GNRTDANA
Arabidopsis_halleri_B	14	1.65e-09	GNRTDANA
Arabidopsis_arenosa	14	1.65e-09	GNRTDANA
Thellungiella_halophila	14	4.09e-09	RNRTDATA
Arabis_hirsuta	12	8.23e-09	QNRTDANV
Arabidopsis_halleri_A	14	8.48e-09	GNRTDFDA
Brassica_oleracea	14	2.78e-08	RNRTNATA
Eruca_sativa	14	5.89e-08	RNRNNATA
Brassica_nigra	14	5.89e-08	RNRNNATA
Lepidium_oleraceum	15	7.31e-08	RNQTDTTV
Brassica_rapa	14	1.67e-07	RNPTNATA
Arabidopsis_thaliana	14	2.04e-07	RNQTDAAG
Cardamine_flexuosa	14	3.79e-07	RTQTDATA
Olimarabidopsis_pumila	12	2.42-E05	RDRTGATA

## Sheet: Block 4
Name	Start	p-value	S[SA]S[QA]AAGP[ST]T[TN]PT[TR]RGSEG[GE]D
Arabidopsis_arenosa	22	8.76e-20	SSSQATGPTTTPTTRGTEGGD
Arabidopsis_halleri_A	24	3.42e-19	SSSQAAGPTKTPTTRGTEGGD
Arabidopsis_halleri_B	22	5.56e-21	SSSQAAGPTTTPTTRGTEGGD
Arabidopsis_lyrata_A	22	6.91e-22	SSSQAAGPTTTPTTRGSEGGD
Arabidopsis_lyrata_B	18	5.56e-21	SSSQAAGPTTTPTTRGTEGGD
Arabidopsis_thaliana	23	1.79e-20	SSSQAAGPTTTPTRRGGEGGD
Arabis_hirsuta	20	7.32e-18	SSSPAAGPSTTPARRASEDGD
Brassica_nigra	24	2.27e-07	TEAAAASPSATPTRRGGSSSS
Brassica_oleracea	24	3.12e-13	SAAAAEGPSATPTRREGSQDE
Brassica_rapa	24	1.37e-14	SAAAAAGPSATPTRRGGSQGG
Capsella_bursa-pastoris	20	7.59e-16	SSSQAAVPSSSPATRGRVGVD
Capsella_rubella	20	9.11e-16	SSSQAARPSSSPATRGREGVD
Cardamine_flexuosa	22	1.4e-12	SSTPAAGPSTKRPTRANQGEE
Crucihimalaya_himalaica	22	2.07e-21	SASQATGPSTNPTTRGSEGED
Crucihimalaya_wallichii	22	2.07e-21	SASQATGPSTNPTTRGSEGED
Eruca_sativa	25	1.05e-13	AAAAAAGPSATPTRRGSRQGG
Lepidium_oleraceum	23	1.7e-17	PSSPAAGPSTNPTRRDSEGEG
Lepidium_virginicum	23	5.85e-15	SSSPAAGTSTNRTTRSSEGEA
Olimarabidopsis_pumila	20	3.29e-16	SSSQAAGPSTNPTAGGSEDAA
Raphanus_sativus	19	1.37e-14	AAAAAAGPSATPTRRGSSQGE
Thellungiella_halophila	22	1.97e-18	SSSAAAGPSTTPTRRGNVGEG
Turritis_glabra	19	1.05e-21	SSSQAAGPSTNPTTGGSEGGD
Vitis vinifera	23	7.22e-05	ASPASAGPSSAPPRRPTRTAT

## Sheet: Block 5
Name	Start	p-value	QQT[NT]PTTSPATG[RS][KR][KR]
Olimarabidopsis_pumila	41	4.35e-15	QQTTPTTSPATGSKK
Turritis_glabra	42	5.91e-15	QQTTPTTSPATGRKK
Lepidium_virginicum	48	1.19e-14	QQTIPTTSPATNSKK
Arabidopsis_lyrata_B	41	1.37e-14	QQTNPTTSPATGGRR
Arabidopsis_halleri_B	45	1.37e-14	QQTNPTTSPATGGRR
Arabidopsis_arenosa	45	1.37e-14	QQTNPTTSPATGGRR
Cardamine_flexuosa	44	7.35e-14	QQTNPTTSPATSKKK
Arabidopsis_thaliana	46	1.09e-13	QQTNPTTSPATGTRR
Arabis_hirsuta	43	1.43e-13	QQTTPATSPATGSKN
Lepidium_oleraceum	48	6.08e-13	QQTVPTTSPATTSKK
Crucihimalaya_wallichii	45	1.1e-12	RETNPTTSPATGRKK
Crucihimalaya_himalaica	45	7.4e-12	RGTNPTTSPATGRKK
Capsella_rubella	44	1.23e-11	QQPTPATSPATAKKK
Capsella_bursa-pastoris	44	1.23e-11	QQPTPATSPATAKKK
Thellungiella_halophila	48	5.31e-10	QSAPTTTSPATGRKK
Arabidopsis_lyrata_A	45	2.21e-09	QQTNPTTSRRRGPRR
Brassica_oleracea	50	3.97e-09	QSATPTTTPSAGRKK
Raphanus sativus	43	3.01e-27	QTTPTTTSPATTASG

## Sheet: Block 6
Name	Start	p-value	[KR]R[AT][RK]QAMP
Arabidopsis_arenosa	61	2.68e-08	RRARQAMP
Arabidopsis_halleri_A	61	2.68e-08	RRARQAMP
Arabidopsis_halleri_B	61	2.68e-08	RRARQAMP
Arabidopsis_lyrata_B	57	2.68e-08	RRARQAMP
Arabidopsis_thaliana	63	6.16e-08	KRSRQAMP
Brassica_oleracea	68	1.8e-08	KRTKQAMP
Brassica_rapa	66	1.8e-08	KRTKQAMP
Cardamine_flexuosa	61	7.2e-07	KRTRRAMP
Crucihimalaya_himalaica	62	6.59e-08	KRARHAMP
Crucihimalaya_wallichii	62	6.59e-08	KRARHAMP
Glycine_max	40	1.43e-06	RRAQQVEP
Lepidium_oleraceum	65	3.37e-06	KRTGKVMP
Lepidium_virginicum	65	2.05e-06	KRTKETMP
Olimarabidopsis_pumila	58	4.27e-09	KRARQAMP
Phaseolus_vulgaris	35	3.37e-06	RRAQQEEP
Raphanus_sativus	63	7.66e-08	KRTTQAMP
Thellungiella_halophila	65	1.8e-08	KRTNQAMP
Turritis_glabra	59	1.21e-08	KRAKQAMP

## Sheet: Block 7
Name	Start	p-value	SK[EQ][QK]PKKKLQFER[SA][GP][GH]
Panicum_virgatum	12	1.55e-17	SKEQPKKKLQFGRSPH
Setaria_italica	12	3.1e-17	SKEQPKKKLQFARSPH
Oryza_sativa	12	2.06e-16	SKAEPKKKLQFERSPR
Sorghum_bicolor	12	3.87e-16	LPQKPKKKLQFERAGG
Brachypodium_distachyon	122	4.3e-16	SKPQPKKQLQFERTGG
Brachypodium_distachyon	14	8.86e-09	QGEQPKKRAQYERSPR
Saccharum_officinarum	12	4.34e-15	PTQKPKKKLQFERAGG
Hordeum_bulbosum_A	12	1.14e-05	SKAPPRKKVGSARAPA
Hordeum_vulgare_A	12	4.15e-06	SKAPPKKKIGSASSPS
Saccharum_officinarum	12	4.34e-15	PTQKPKKKLQFERAGG
Zea_mays	12	2.71e-15	TAEKPKKKLQFERSGG
Malus_domestica	70	8.58e-06	ATPQSKKQKQSERNPQ
